# Supplementary material for: Identification of Secondary Metabolites from the Lichen Hypotrachyna enderythraea (Zahlbr.) Hale by HPLC-ESI-MS/MS
Source: Molecules. 2026 Mar 12;31(6):954. doi: 10.3390/molecules31060954 (PMC13029706; doi:10.3390/molecules31060954)
Supplement: Supplementary file 1 [file molecules-31-00954-s001.zip]

Archive with 1 entries (1 files):
- molecules-4124248-supplementary.pdf
